# Supplementary material for: Prevalence of Obesity among Polish Primary Care Population Considered Healthy
Source: Nutrients. 2024 Sep 3;16(17):2973. doi: 10.3390/nu16172973 (PMC11397732; doi:10.3390/nu16172973)
Supplement: Supplementary file 1 [file nutrients-16-02973-s001.zip]

Archive with 1 entries (1 files):
- nutrients-3159073-supplementary.pdf
